# Supplementary material for: A Scoping Analysis of Cathelicidin in Response to Organic Dust Exposure and Related Chronic Lung Illnesses
Source: Int J Mol Sci. 2022 Aug 9;23(16):8847. doi: 10.3390/ijms23168847 (PMC9408003; doi:10.3390/ijms23168847)
Supplement: Supplementary file 1 [file ijms-23-08847-s001.zip]

Archive with 1 entries (1 files):
- ijms-1833505-supplementary.pdf
